# Supplementary material for: Amyloid Beta Oligomers Activate Death Receptors and Mitochondria-Mediated Apoptotic Pathways in Cerebral Vascular Smooth Muscle Cells; Protective Effects of Carbonic Anhydrase Inhibitors
Source: Cells. 2023 Dec 14;12(24):2840. doi: 10.3390/cells12242840 (PMC10741628; doi:10.3390/cells12242840)
Supplement: Supplementary file 1 [file cells-12-02840-s001.zip]

Archive with 1 entries (1 files):
- cells-2740160-supplementary.pdf
